# Supplementary material for: Interleukin-9 Facilitates Osteoclastogenesis in Rheumatoid Arthritis
Source: Int J Mol Sci. 2021 Sep 27;22(19):10397. doi: 10.3390/ijms221910397 (PMC8508938; doi:10.3390/ijms221910397)
Supplement: Supplementary file 1 [file ijms-22-10397-s001.zip]

Archive with 1 entries (1 files):
- ijms-1345262-supplementary.pdf
